# Supplementary material for: In situ formation of mononuclear complexes by reaction-induced atomic dispersion of supported noble metal nanoparticles
Source: Nat Commun. 2019 Nov 21;10:5281. doi: 10.1038/s41467-019-12965-1 (PMC6872874; doi:10.1038/s41467-019-12965-1)
Supplement: Supplementary file 3 — Source Data [file 41467_2019_12965_MOESM3_ESM.xlsx]

## Sheet: Figure 1
Figure 1	Structure of the Rh/AC and Rh1/AC catalysts
a	The HRTEM image of Rh/AC and the corresponding particle size distribution
b	The HRTEM image of Rh1/AC
c	HAADF-STEM images of Rh1/AC
d	Comparison of the experimental (solid line) and fitted (dashed line) curve of k2-weight EXAFS spectra of Rh/AC and Rh1/AC catalysts.

## Sheet: Figure 2
Figure 2	HAADF-STEM pictures of Rh/AC sample treated by CO/CH3I at 513 K
a	for 2 min
b	for 5 min
c	the corresponding Rh and I atomic EDS mapping of Fig. 2b
d	for 15 min
	Green color denotes Rh element and pink color denotes I element.

## Sheet: Figure 3
Figure 3	Structure characterization and model for the atomically dispersive process of Rh NPs on AC by CO /CH3I treatment.
a	Coordination number variation of Rh-Rh, Rh-I and Rh-CO during atomically dispersion process derived from EXAFS result (Supplementary Table 4) of Rh/AC treated with CO/CH3I at 513 K for different time.
b	The representative mass spectra of different reactant and radical species detected during the in-situ reaction between Rh/AC and CO/CH3I at 513 K by LDI/TOF-MS. The inset is the variation of iodine radicals (I•) signals during the reaction between Rh/AC and CO/CH3I at different temperature.
c	The atomic dispersion model of Rh NPs via one-by-one mechanism based on the 16⁓18 effective atomic number(EAN) rule.

## Sheet: Figure 4
Figure 4	Dynamic simulation of Rh(CO)2I(O-AC) migration and transformed into Rh(CO)2I2(O-AC) attacked by CO and I•
a, b	Variation of energy and Rh-O-AC bond distance during the process of Rh(CO)2I(O-AC) attacked by CO.
c, d	Variation of energy and Rh-O-AC bond distance during the process of Rh(CO)2I2 anchoring on the neighboring oxygen site in the surface of AC.

## Sheet: Figure 5
Figure 5	NPs dispersed to single atom of Ir and Pt and corresponding structural characterization.
a	The HRTEM image of Ir/AC;
b	The HAADF-STEM image of Ir1/AC.
c	Comparison of the experimental (solid line) and fitted (dashed line) curve of k2-weight EXAFS spectra of Ir1/AC catalyst;
d	The HRTEM image of Pt/AC;
e	The HAADF-STEM image of Pt1/AC.
f	Comparison of the experimental (solid line) and fitted (dashed line) curve of k2-weight EXAFS spectra of Pt1/AC catalyst.

## Sheet: Supplementary Figure 1
Supplementary Figure 1	XRD patterns of samples with different treatment conditions.

## Sheet: Supplementary Figure 2
Supplementary Figure 2	Rh atomic EDS mapping of Rh1/AC

## Sheet: Supplementary Figure 3
Supplementary Figure 3	k2 χ(k) oscillations of Rh/AC and Rh1/AC.

## Sheet: Supplementary Figure 4
Supplementary Figure 4	The wavelet transform contour plots of k2-weighted χ(k) EXAFS signals of (a) Rh/AC and (b) Rh1/AC.

## Sheet: Supplementary Figure 5
Supplementary Figure 5	Temperature-programmed desorption (TPD) spectra of Rh1/AC cooled by CO.

[truncated: 22 more sheets: Supplementary Figure 6, Supplementary Figure 7, Supplementary Figure 8, Supplementary Figure 9, Supplementary Figure 10 , Supplementary Figure 11, Supplementary Figure 12, Supplemntary Figure 13, Supplementary Figure 14, Supplementary Figure 15, Supplementary Figure 16, Supplementary Figure 17, Supplementary Figure 18, Supplementary Figure 19, Supplementary Figure 20, Supplementary Figure 21, Supplementary Table 1, Supplementary Table 2, Supplementary Table 3, Supplementary Table 4 …]
